# Supplementary material for: Gsmtx4 Alleviated Osteoarthritis through Piezo1/Calcineurin/NFAT1 Signaling Axis under Excessive Mechanical Strain
Source: Int J Mol Sci. 2023 Feb 16;24(4):4022. doi: 10.3390/ijms24044022 (PMC9961447; doi:10.3390/ijms24044022)
Supplement: Supplementary file 1 [file ijms-24-04022-s001.zip]

Archive with 1 entries (1 files):
- ijms-2201084-supplementary.pdf
